# Supplementary material for: Characterization of the haemagglutinin properties of the H5N1 avian influenza virus that caused human infections in Cambodia
Source: Emerg Microbes Infect. 2023 Aug 25;12(2):2244091. doi: 10.1080/22221751.2023.2244091 (PMC10461499; doi:10.1080/22221751.2023.2244091)
Supplement: Supplemental Material [file TEMI_A_2244091_SM9140.xls]

## Sheet: Acknowledge Table
We gratefully acknowledge the authors, originating and submitting laboratories of the sequences from GISAID’s EpiFlu™ Database on which this research is based. The list is detailed below.
All submitters of data may be contacted directly via www.gisaid.org
Segment ID	Segment	Country	Collection date	Isolate-ID	Isolate name	Originating Lab	Submitting Lab	Authors
EPI2419702	NA	Cambodia	2023-Feb-21	EPI_ISL_17024123	A/Cambodia/NPH230032/2023	National Institute of Public Health	Institut Pasteur du Cambodia	SIEGERS,Jurre; YANN,Sokhoun; KOL,Sonita; PUM,Leakhena; CHIN,Savuth; CHAU,Darapheak; CHHEA,Chhorvann; KARLSSON,Erik
EPI2419700	HA	Cambodia	2023-Feb-21	EPI_ISL_17024123	A/Cambodia/NPH230032/2023	National Institute of Public Health	Institut Pasteur du Cambodia	SIEGERS,Jurre; YANN,Sokhoun; KOL,Sonita; PUM,Leakhena; CHIN,Savuth; CHAU,Darapheak; CHHEA,Chhorvann; KARLSSON,Erik
